# Supplementary material for: Prevalence of ocular trauma and barriers to use of personal protective devices among welders in Hetauda, Nepal
Source: PLoS One. 2025 Dec 30;20(12):e0329050. doi: 10.1371/journal.pone.0329050 (PMC12753074; doi:10.1371/journal.pone.0329050)
Supplement: S1 Data — The file contains anonymized participant-level data. (XLSX) [file pone.0329050.s001.xlsx]

## Sheet: Sheet1
SN	age	sex	education	own_ppe	if_n0_ppe	use_ppe	type_of_ppe	if_no_ppe	trained_for_ppeuse	eye_policy_workplace	safety_training	duration_of_welding	ocular_trauma_history	cause_of_trauma	injury_while_protecivewear	protective_eyewear	spectacle_correction_for_seeing	spectaclecorrection_while_welding	foreign_body_removal	vision_righteye	vision_lefteye	EOM OD	EOM OS	IOP OD	IOP OS	Refractive error OD	Refractive error OS	Presbyopia OD	Presbyopia OS	Eye globe OD	Eye lids OD	Eye lids OS	Conjunctiva OD	Conjunctiva OS	Cornea OD	Cornea OS	AC OD	Iris OD	Lens OD	Lens OS	Vitreous OD	Optic disc OD	Retina OD	Macula OD
1	38	Male	Primary	NO	Not necessary	Yes	Glasses	NA	YES	YES	SOMETIME	144	YES	Flames	NO	Sunglasses	NO	NO	YES	6/6	6/6	YES	YES	Low	Normal	Normal	Normal	NO	NO	Normal	Normal	Normal	Normal	Normal	Normal	Normal	Normal	Normal	Clear	Clear	Normal	Normal	Normal	Normal
2	21	Male	Highersecondary	NO	Do not know where to get one	Yes	Glasses	NA	YES	YES	SOMETIME	184	YES	Flying metal chips	YES	welding helmet with filters	NO	NO	YES	6/6	6/6	YES	YES	Normal	Normal	Normal	Normal	NO	NO	Normal	Normal	Normal	Normal	Normal	Normal	Normal	Normal	Normal	Clear	Clear	Normal	Normal	Normal	Normal
3	25	Male	Highersecondary	NO	Do not know where to get one	Yes	Eye Shields	NA	YES	YES	SOMETIME	184	NO	NA	NA	welding helmet with filters	NO	NO	NO	6/6	6/6	YES	YES	Normal	Normal	Normal	Normal	NO	NO	Normal	Normal	Normal	Normal	Normal	Normal	Normal	Normal	Normal	Clear	Clear	Normal	Normal	Normal	Normal
4	47	Male	Highersecondary	YES	NA	Yes	Goggles	NA	YES	YES	SOMETIME	300	YES	Flying metal chips	NO	Sunglasses	NO	NO	NO	6/6	6/6	YES	YES	Normal	Normal	Normal	Normal	YES	YES	Normal	Normal	Normal	Normal	Normal	Normal	Normal	Normal	Normal	Clear	Clear	Normal	Normal	Normal	Normal
5	36	Male	Secondary	YES	NA	Yes	Goggles	NA	YES	YES	MOST OF THE TIME	472	YES	Flying metal chips	YES	Sunglasses	NO	NO	YES	6/6	6/6	YES	YES	Normal	Normal	Normal	Normal	NO	NO	Normal	Normal	Normal	Pterygium	pinguecula	Normal	Normal	Normal	Normal	Clear	Clear	Normal	Normal	Normal	Normal
6	21	Male	Secondary	YES	NA	Yes	Glasses	NA	YES	YES	NO	472	YES	Flying metal chips	YES	Sunglasses	NO	NO	YES	6/6	6/6	YES	YES	Normal	Normal	Normal	Normal	NO	NO	Normal	Normal	Normal	Normal	Normal	Normal	Normal	Normal	Normal	Clear	Clear	Normal	Normal	Normal	Normal
7	21	Male	No formal Education	NO	Too expensive	No	none	Use of eye PPE not mandatory	YES	NO	NO	472	NO	NA	NA	Sunglasses	NO	NO	NO	6/6	6/6	YES	YES	Normal	Normal	Normal	Normal	NO	NO	Normal	Normal	Normal	Normal	Normal	Normal	Normal	Normal	Normal	Clear	Clear	Normal	Normal	Normal	Normal
8	40	Male	No formal Education	YES	NA	Yes	Glasses	NA	YES	YES	NO	472	NO	NA	NA	Sunglasses	NO	NO	NO	6/6	6/6	YES	YES	Normal	Normal	Normal	Normal	YES	YES	Normal	Normal	Normal	Normal	Normal	Normal	Normal	Normal	Normal	Clear	Clear	Normal	Normal	Normal	Normal
9	17	Male	Secondary	YES	NA	Yes	Glasses	NA	YES	NO	NO	472	NO	NA	NA	Sunglasses	NO	NO	NO	6/6	6/6	YES	YES	Normal	Normal	Normal	Normal	NO	NO	Normal	Normal	Normal	pinguecula	pinguecula	Normal	Normal	Normal	Normal	Clear	Clear	Normal	Normal	Normal	Normal
10	38	Male	Secondary	YES	NA	Yes	Glasses	NA	YES	YES	NO	472	YES	Flying metal chips	YES	Sunglasses	NO	YES	YES	6/6	6/6	YES	YES	Normal	Normal	Normal	Normal	NO	NO	Normal	Normal	Normal	Normal	Normal	Normal	Normal	Normal	Normal	Clear	Clear	Normal	Normal	Normal	Normal
11	20	Male	Primary	NO	Not necessary	No	none	Feels uncomfortable	YES	NO	NO	700	YES	Flying metal chips	NO	Sunglasses	NO	NO	YES	6/6	6/6	YES	YES	Normal	Normal	Normal	Normal	NO	NO	Normal	Others	Normal	Injection	Injection	Normal	Normal	Normal	Normal	Clear	Clear	Normal	Normal	Normal	Normal
12	26	Male	Primary	NO	Not necessary	No	none	Use of eye PPE not mandatory	YES	NO	SOMETIME	760	YES	Flying metal chips	YES	Sunglasses	NO	NO	YES	6/6	6/6	YES	YES	Normal	Normal	Normal	Normal	NO	NO	Normal	Normal	Normal	pinguecula	pinguecula	Normal	Normal	Normal	Normal	Clear	Clear	Normal	Normal	Normal	Normal
13	29	Male	Highersecondary	NO	Too expensive	No	none	Use of eye PPE not mandatory	YES	NO	SOMETIME	760	YES	Flying metal chips	YES	Sunglasses	NO	NO	YES	6/6	6/6	YES	YES	Normal	Normal	Normal	Normal	NO	NO	Normal	Normal	Normal	pinguecula	pinguecula	Normal	Normal	Normal	Normal	Partial opacity	Partial opacity	Normal	Normal	Normal	Normal
14	56	Male	Primary	NO	Not necessary	No	none	Low risk of task	YES	YES	SOMETIME	760	NO	NA	NA	Sunglasses	NO	NO	YES	6/9	6/12	YES	YES	Normal	Normal	Astigmatism	Astigmatism	YES	YES	Normal	Normal	Normal	Normal	Normal	Normal	Normal	Normal	Normal	Clear	Clear	Normal	Normal	Normal	Normal
15	44	Male	Primary	YES	NA	Yes	Glasses	NA	YES	YES	SOMETIME	768	YES	Flying metal chips	NO	Sunglasses	YES	NO	YES	6/6	6/6	YES	YES	Normal	Normal	Normal	Normal	YES	YES	Normal	Normal	Normal	Normal	Normal	Normal	Normal	Normal	Normal	Clear	Clear	Normal	Normal	Normal	Normal
16	21	Male	Highersecondary	NO	Not necessary	No	none	Low risk of task	YES	YES	MOST OF THE TIME	1048	YES	Flying metal chips	YES	Sunglasses	NO	NO	YES	6/6	6/6	YES	YES	Normal	Normal	Normal	Normal	NO	NO	Normal	Normal	Normal	Normal	Normal	Normal	Normal	Normal	Normal	Clear	Clear	Normal	Normal	Normal	Normal
17	25	Male	No formal Education	YES	NA	Yes	Glasses	NA	YES	YES	SOMETIME	1048	YES	Flying metal chips	YES	Sunglasses	NO	NO	YES	6/6	6/6	YES	YES	Normal	Normal	Normal	Normal	NO	NO	Normal	Normal	Normal	Normal	Normal	Normal	Normal	Normal	Normal	Clear	Clear	Normal	Normal	Normal	Normal
18	30	Male	Highersecondary	YES	NA	Yes	Glasses	NA	YES	NO	NO	1048	YES	Flying metal chips	NO	Sunglasses	NO	NO	YES	6/6	6/6	YES	YES	Normal	Normal	Normal	Normal	NO	NO	Normal	Normal	Normal	Normal	Normal	Normal	Normal	Normal	Normal	Clear	Clear	Normal	Normal	Normal	Normal
19	20	Female	Secondary	NO	Do not know where to get one	No	none	Short duration of task	NO	NO	NO	1048	YES	Flames	YES	Sunglasses	NO	NO	YES	6/6	6/6	YES	YES	Normal	Normal	Normal	Normal	NO	NO	Normal	Normal	Normal	Normal	Normal	Normal	Normal	Normal	Normal	Clear	Clear	Normal	Normal	Normal	Normal
20	22	Male	Secondary	YES	NA	Yes	Glasses	NA	YES	YES	MOST OF THE TIME	1048	YES	Flying metal chips	YES	Sunglasses	NO	NO	YES	6/6	6/6	YES	YES	Normal	Normal	Normal	Normal	NO	NO	Normal	Normal	Normal	Normal	Normal	Normal	Normal	Normal	Normal	Clear	Clear	Normal	Normal	Normal	Normal
21	47	Male	Secondary	YES	NA	Yes	Glasses	NA	YES	YES	MOST OF THE TIME	1048	NO	NA	NA	Sunglasses	NO	NO	NO	6/6	6/6	YES	YES	Normal	Normal	Normal	Normal	YES	YES	Normal	Normal	Normal	Pterygium	Normal	Normal	Opacity	Normal	Normal	Clear	Clear	Normal	Normal	Normal	Normal
22	26	Male	Secondary	NO	Too expensive	No	none	Short duration of task	NO	NO	NO	1048	YES	Flames	YES	Sunglasses	NO	NO	YES	6/6	6/6	YES	YES	Normal	Normal	Normal	Normal	NO	NO	Normal	Normal	Normal	Normal	Normal	Normal	Normal	Normal	Normal	Clear	Clear	Normal	Normal	Normal	Normal
23	48	Male	Secondary	YES	NA	Yes	Glasses	NA	YES	YES	MOST OF THE TIME	1100	NO	NA	NA	Sunglasses	YES	NO	NO	6/6	6/6	YES	YES	Low	Normal	Normal	Normal	YES	YES	Normal	Normal	Normal	Normal	Normal	Normal	Normal	Normal	Normal	Clear	Clear	Normal	Normal	Normal	Normal
24	40	Male	Secondary	YES	NA	Yes	Glasses	NA	YES	YES	MOST OF THE TIME	1200	NO	NA	NA	Sunglasses	NO	NO	NO	6/6	6/6	YES	YES	Normal	Normal	Normal	Normal	NO	NO	Normal	Normal	Normal	Normal	Normal	Normal	Normal	Normal	Normal	Clear	Clear	Normal	Normal	Normal	Normal
25	30	Male	Highersecondary	YES	NA	Yes	Glasses	NA	YES	YES	MOST OF THE TIME	1200	NO	NA	NA	Sunglasses	NO	NO	NO	6/6	6/6	YES	YES	Normal	Normal	Normal	Normal	NO	NO	Normal	Normal	Normal	Normal	Normal	Normal	Normal	Normal	Normal	Clear	Clear	Normal	Normal	Normal	Normal
26	22	Male	Secondary	YES	NA	Yes	Glasses	NA	YES	YES	MOST OF THE TIME	1200	YES	Flying metal chips	YES	Sunglasses	NO	NO	YES	6/6	6/6	YES	YES	Normal	Normal	Normal	Normal	NO	NO	Normal	Normal	Normal	Normal	Normal	Normal	Normal	Normal	Normal	Clear	Clear	Normal	Normal	Normal	Normal
27	44	Male	Highersecondary	NO	Too expensive	No	none	Use of eye PPE not mandatory	YES	YES	NO	1336	YES	Flames	YES	Sunglasses	YES	YES	YES	6/6	6/6	YES	YES	Normal	Normal	Normal	Normal	YES	YES	Normal	Normal	Normal	Normal	Normal	Normal	Opacity	Normal	Normal	Clear	Clear	Normal	Normal	Normal	Normal
28	36	Male	Primary	NO	Too expensive	No	none	Use of eye PPE not mandatory	YES	YES	SOMETIME	1336	YES	Flying metal chips	YES	Sunglasses	NO	NO	YES	6/6	6/6	YES	YES	Normal	Normal	Normal	Normal	NO	NO	Normal	Normal	Normal	pinguecula	pinguecula	Normal	Normal	Normal	Normal	Clear	Clear	Normal	Normal	Normal	Normal
29	28	Male	Primary	NO	Not necessary	No	none	Use of eye PPE not mandatory	NO	YES	NO	1336	YES	Flames	YES	Sunglasses	NO	NO	YES	6/6	6/6	YES	YES	Normal	Normal	Normal	Normal	NO	NO	Normal	Normal	Normal	Pterygium	pinguecula	Normal	Normal	Normal	Normal	Clear	Clear	Normal	Normal	Normal	Normal
30	25	Male	Primary	NO	Do not know where to get one	No	none	Use of eye PPE not mandatory	YES	YES	NO	1336	NO	NA	NA	Sunglasses	NO	NO	NO	6/6	6/6	YES	YES	Normal	Normal	Normal	Normal	NO	NO	Normal	Normal	Normal	Normal	Normal	Normal	Opacity	Normal	Normal	Clear	Clear	Normal	Normal	Normal	Normal
31	21	Male	Secondary	YES	NA	Yes	Glasses	NA	YES	YES	NO	1336	NO	NA	NA	Sunglasses	NO	NO	NO	6/6	6/6	YES	YES	Normal	Normal	Normal	Normal	NO	NO	Normal	Normal	Normal	Normal	Pterygium	Normal	Normal	Normal	Normal	Clear	Clear	Normal	Normal	Normal	Normal
32	22	Male	Secondary	NO	Not necessary	No	none	Use of eye PPE not mandatory	NO	NO	NO	1336	YES	Flames	NO	Sunglasses	NO	NO	YES	6/6	6/6	YES	YES	Normal	Normal	Normal	Normal	NO	NO	Normal	Normal	Normal	Injection	Injection	Normal	Opacity	Normal	Normal	Clear	Clear	Normal	Normal	Normal	Normal
33	24	Male	No formal Education	YES	NA	Yes	Glasses	NA	YES	YES	NO	1336	YES	Flames	YES	Sunglasses	NO	NO	YES	6/6	6/6	YES	YES	Normal	Normal	Normal	Normal	NO	NO	Normal	Normal	Normal	Injection	Injection	Opacity	Opacity	Normal	Normal	Clear	Clear	Normal	Normal	Normal	Normal
34	34	Male	Highersecondary	NO	Too expensive	No	none	Use of eye PPE not mandatory	NO	NO	MOST OF THE TIME	1336	NO	NA	NA	Sunglasses	NO	NO	NO	6/6	6/6	YES	YES	Normal	Normal	Normal	Normal	NO	NO	Normal	Normal	Normal	Normal	Normal	Opacity	Normal	Normal	Normal	Clear	Clear	Normal	Normal	Normal	Normal
35	26	Male	Highersecondary	YES	NA	Yes	Glasses	NA	YES	YES	MOST OF THE TIME	1336	YES	Flying metal chips	YES	Sunglasses	NO	NO	YES	6/6	6/6	YES	YES	Normal	Normal	Normal	Normal	NO	NO	Normal	Normal	Normal	Normal	Normal	Normal	Normal	Normal	Normal	Clear	Clear	Normal	Normal	Normal	Normal
36	21	Male	Secondary	YES	NA	Yes	Glasses	NA	YES	YES	MOST OF THE TIME	1440	YES	Flying metal chips	YES	Sunglasses	NO	NO	YES	6/6	6/6	YES	YES	Normal	Normal	Normal	Normal	NO	NO	Normal	Normal	Normal	Normal	Normal	Opacity	Opacity	Normal	Normal	Clear	Clear	Normal	Normal	Normal	Normal
37	20	Male	Highersecondary	YES	NA	Yes	Glasses	NA	YES	YES	MOST OF THE TIME	1440	YES	Flying metal chips	YES	Sunglasses	NO	NO	YES	6/6	6/6	YES	YES	Normal	Normal	Normal	Normal	NO	NO	Normal	Normal	Normal	Others	Others	Normal	Normal	Normal	Normal	Clear	Clear	Normal	Normal	Normal	Normal
38	35	Male	Secondary	YES	NA	Yes	Eye Shields	NA	YES	YES	SOMETIME	1620	YES	Flames	YES	welding helmet with filters	YES	NO	YES	6/6	6/9	YES	YES	Normal	Normal	Normal	Normal	NO	NO	Normal	Normal	Normal	Normal	Normal	Normal	Opacity	Normal	Normal	Clear	Pseudophakia	Normal	Normal	Normal	Normal
39	21	Male	Secondary	NO	Not necessary	No	none	Use of eye PPE not mandatory	NO	YES	NO	1624	YES	Flying metal chips	YES	Sunglasses	NO	NO	YES	6/6	6/6	YES	YES	Normal	Normal	Normal	Normal	NO	NO	Normal	Normal	Normal	Normal	Normal	Normal	Normal	Normal	Normal	Clear	Clear	Normal	Normal	Normal	Normal
40	32	Male	Secondary	YES	NA	Yes	Glasses	NA	YES	YES	SOMETIME	1624	NO	NA	NA	Sunglasses	NO	NO	NO	6/6	6/6	YES	YES	Normal	Normal	Normal	Normal	NO	NO	Normal	Normal	Normal	Normal	Normal	Normal	Normal	Normal	Normal	Clear	Clear	Normal	Normal	Normal	Normal
41	31	Male	Secondary	YES	NA	Yes	Glasses	NA	YES	YES	SOMETIME	1624	YES	Flying metal chips	YES	Sunglasses	NO	NO	YES	6/6	6/6	YES	YES	Normal	Normal	Normal	Normal	NO	NO	Normal	Normal	Normal	Normal	Normal	Opacity	Opacity	Normal	Normal	Clear	Clear	Normal	Normal	Normal	Normal
42	38	Male	Secondary	YES	NA	Yes	Glasses	NA	YES	YES	SOMETIME	1624	YES	Flying metal chips	YES	Sunglasses	YES	NO	YES	6/6	6/6	YES	YES	Normal	Normal	Normal	Normal	YES	YES	Normal	Normal	Normal	Normal	Injection	Normal	Opacity	Normal	Normal	Clear	Clear	Normal	Normal	Normal	Normal
43	38	Male	Secondary	YES	NA	Yes	Glasses	NA	YES	YES	MOST OF THE TIME	1624	NO	NA	NA	Sunglasses	NO	NO	NO	6/6	6/6	YES	YES	Normal	Normal	Normal	Normal	NO	NO	Normal	Normal	Normal	Normal	Normal	Normal	Normal	Normal	Normal	Clear	Clear	Normal	Normal	Normal	Normal
44	47	Female	Secondary	YES	NA	Yes	Glasses	NA	YES	NO	SOMETIME	1800	NO	NA	NA	Sunglasses	YES	YES	NO	6/6	6/6	YES	YES	Normal	Normal	Normal	Normal	YES	YES	Normal	Normal	Normal	Normal	Normal	Normal	Opacity	Normal	Normal	Clear	Clear	Normal	Normal	Normal	Normal
45	32	Male	Secondary	YES	NA	Yes	Glasses	NA	YES	NO	NO	1800	YES	Flames	YES	Sunglasses	NO	NO	YES	6/6	6/6	YES	YES	Normal	Normal	Normal	Normal	NO	NO	Normal	Normal	Normal	Injection	Injection	Normal	Opacity	Normal	Normal	Clear	Clear	Normal	Normal	Normal	Normal
46	29	Male	Secondary	YES	NA	Yes	Glasses	NA	YES	NO	SOMETIME	1800	YES	Flying metal chips	YES	Sunglasses	NO	YES	YES	6/6	6/6	YES	YES	Normal	Normal	Normal	Normal	NO	NO	Normal	Normal	Normal	Injection	Injection	Normal	Normal	Normal	Normal	Clear	Clear	Normal	Normal	Normal	Normal
47	19	Male	Highersecondary	YES	NA	Yes	Glasses	NA	YES	NO	SOMETIME	2190	NO	NA	NA	Sunglasses	NO	NO	NO	6/6	6/6	YES	YES	Normal	Normal	Normal	Normal	NO	NO	Normal	Normal	Normal	Normal	Normal	Normal	Normal	Normal	Normal	Clear	Clear	Normal	Normal	Normal	Normal
48	28	Male	Primary	YES	NA	Yes	Glasses	NA	YES	YES	SOMETIME	2200	NO	NA	NA	Sunglasses	NO	NO	NO	6/6	6/6	YES	YES	Normal	Normal	Normal	Normal	NO	NO	Normal	Normal	Normal	Normal	Normal	Normal	Normal	Normal	Normal	Clear	Clear	Normal	Normal	Normal	Normal
49	38	Male	Secondary	YES	NA	Yes	Glasses	NA	YES	NO	SOMETIME	2200	NO	NA	NA	Sunglasses	NO	NO	NO	6/6	6/6	YES	YES	Normal	Normal	Normal	Normal	NO	NO	Normal	Normal	Normal	Normal	Normal	Normal	Normal	Normal	Normal	Clear	Clear	Normal	Normal	Normal	Normal
50	32	Male	No formal Education	YES	NA	Yes	Glasses	NA	YES	YES	MOST OF THE TIME	2200	YES	Flying metal chips	YES	Sunglasses	NO	NO	YES	6/6	6/6	YES	YES	Normal	Normal	Normal	Normal	YES	YES	Normal	Normal	Normal	Normal	Normal	Opacity	Normal	Normal	Normal	Clear	Clear	Normal	Normal	Normal	Normal
51	29	Male	Primary	NO	Too expensive	Yes	Glasses	NA	YES	NO	NO	2200	NO	NA	NA	Sunglasses	NO	NO	YES	6/9	6/6	YES	YES	Normal	Normal	Myopia	Myopia	NO	NO	Normal	Normal	Normal	Normal	Normal	Normal	Normal	Normal	Normal	Others	Others	Normal	Normal	Normal	Normal
52	17	Male	Primary	NO	Not necessary	Yes	Glasses	NA	YES	NO	NO	2200	YES	Flames	YES	Sunglasses	NO	NO	YES	6/6	6/6	YES	YES	Normal	Normal	Normal	Normal	NO	NO	Normal	Normal	Normal	Normal	Normal	Opacity	Opacity	Normal	Normal	Clear	Clear	Normal	Normal	Normal	Normal
53	17	Male	Secondary	YES	NA	Yes	Glasses	NA	YES	NO	NO	2200	YES	Flames	YES	Sunglasses	NO	NO	YES	6/6	6/6	YES	YES	Normal	Normal	Normal	Normal	NO	NO	Normal	Normal	Normal	Normal	Normal	Opacity	Normal	Normal	Normal	Clear	Clear	Normal	Normal	Normal	Normal
54	46	Male	Primary	YES	NA	Yes	Glasses	NA	YES	NO	SOMETIME	2200	NO	NA	NA	Sunglasses	NO	NO	NO	6/6	6/6	YES	YES	Normal	Normal	Normal	Normal	YES	YES	Normal	Normal	Normal	Normal	Normal	Normal	Normal	Normal	Normal	Clear	Clear	Normal	Normal	Normal	Normal
55	18	Male	Secondary	YES	NA	Yes	Glasses	NA	YES	NO	NO	2200	YES	Flames	YES	Sunglasses	NO	NO	YES	6/6	6/6	YES	YES	Normal	Normal	Normal	Normal	NO	NO	Normal	Normal	Normal	Normal	Normal	Opacity	Normal	Normal	Normal	Clear	Clear	Normal	Normal	Normal	Normal
56	29	Male	Secondary	YES	NA	Yes	Glasses	NA	YES	YES	SOMETIME	2200	NO	NA	NA	Sunglasses	NO	NO	NO	6/6	6/6	YES	YES	Normal	Normal	Normal	Normal	YES	YES	Normal	Normal	Normal	Normal	Normal	Normal	Normal	Normal	Normal	Clear	Clear	Normal	Normal	Normal	Normal
57	26	Male	Secondary	YES	NA	Yes	Glasses	NA	YES	NO	MOST OF THE TIME	2200	YES	Flying metal chips	YES	Sunglasses	NO	NO	YES	6/6	6/6	YES	YES	Normal	Normal	Normal	Normal	NO	NO	Normal	Normal	Normal	Normal	Normal	Normal	Normal	Normal	Normal	Clear	Clear	Normal	Normal	Normal	Normal
58	26	Male	Highersecondary	YES	NA	Yes	Glasses	NA	NO	YES	NO	2200	YES	Flames	NO	Sunglasses	NO	YES	YES	6/9	6/9	YES	YES	Normal	Normal	Myopia	Myopia	NO	NO	Normal	Normal	Normal	pinguecula	pinguecula	Normal	Opacity	Normal	Normal	Clear	Clear	Normal	Normal	Normal	Normal
59	64	Female	Primary	NO	Not necessary	No	none	Low risk of task	YES	NO	NO	2200	YES	Flying metal chips	YES	Sunglasses	YES	YES	YES	6/9	6/12	YES	YES	Normal	Normal	Hypermetropia	Hypermetropia	YES	YES	Normal	Ptosis	Normal	Normal	Others	Normal	Normal	Normal	Normal	Clear	Clear	Normal	Normal	Normal	Normal
60	20	Male	Primary	YES	NA	Yes	Glasses	NA	YES	YES	MOST OF THE TIME	2200	NO	NA	NA	Sunglasses	NO	NO	NO	6/6	6/6	YES	YES	Normal	Normal	Normal	Normal	NO	NO	Normal	Normal	Normal	Normal	Normal	Normal	Normal	Normal	Normal	Clear	Clear	Normal	Normal	Normal	Normal
61	20	Male	Secondary	YES	NA	Yes	Glasses	NA	YES	YES	MOST OF THE TIME	2200	NO	NA	NA	Sunglasses	NO	NO	NO	6/6	6/6	YES	YES	Normal	Normal	Normal	Normal	NO	NO	Normal	Normal	Normal	Normal	Normal	Normal	Normal	Normal	Normal	Clear	Clear	Normal	Normal	Normal	Normal
62	18	Male	Primary	YES	NA	Yes	Glasses	NA	YES	YES	MOST OF THE TIME	2200	NO	NA	NA	Sunglasses	NO	NO	NO	6/6	6/6	YES	YES	Normal	Normal	Normal	Normal	NO	NO	Normal	Normal	Normal	Normal	Normal	Normal	Normal	Normal	Normal	Clear	Clear	Normal	Normal	Normal	Normal
63	23	Male	Secondary	YES	NA	Yes	Eye Shields	NA	YES	YES	SOMETIME	2200	YES	Flames	YES	Sunglasses	NO	NO	YES	6/6	6/6	YES	YES	Normal	Normal	Normal	Normal	NO	NO	Normal	Normal	Normal	Normal	Normal	Normal	Normal	Normal	Normal	Clear	Clear	Normal	Normal	Normal	Normal
64	46	Male	Highersecondary	YES	NA	Yes	Glasses	NA	YES	YES	NO	2200	YES	Flames	NO	Sunglasses	YES	NO	YES	6/6	6/6	YES	YES	Normal	Normal	Normal	Normal	NO	NO	Normal	Normal	Normal	Normal	Normal	Normal	Normal	Normal	Normal	Clear	Clear	Normal	Normal	Normal	Normal
65	26	Male	Secondary	YES	NA	Yes	Glasses	NA	YES	YES	MOST OF THE TIME	2200	YES	Flying metal chips	NO	Sunglasses	NO	NO	YES	6/6	6/6	YES	YES	Normal	Normal	Normal	Normal	NO	NO	Normal	Normal	Normal	Normal	Normal	Normal	Normal	Normal	Normal	Clear	Clear	Normal	Normal	Normal	Normal
66	65	Male	Primary	NO	Not necessary	No	none	Short duration of task	YES	YES	NO	2200	YES	Flying metal chips	YES	Sunglasses	YES	NO	YES	6/9	6/9	YES	YES	Normal	Normal	Myopia	Myopia	YES	YES	Normal	Normal	Normal	Pterygium	Normal	Opacity	Normal	Normal	Normal	Clear	Clear	Normal	Normal	Normal	Normal
67	32	Male	Highersecondary	YES	NA	Yes	Glasses	NA	YES	NO	SOMETIME	2200	NO	NA	NA	Sunglasses	NO	NO	NO	6/6	6/6	YES	YES	Normal	Normal	Myopia	Myopia	NO	NO	Normal	Normal	Normal	pinguecula	pinguecula	Normal	Normal	Normal	Normal	Clear	Clear	Normal	Normal	Normal	Normal
68	38	Female	Highersecondary	YES	NA	Yes	Glasses	NA	YES	NO	SOMETIME	2200	NO	NA	NA	Sunglasses	YES	NO	NO	6/6	6/6	YES	YES	Normal	Normal	Normal	Normal	NO	NO	Normal	Normal	Normal	Normal	Normal	Normal	Normal	Normal	Normal	Clear	Clear	Normal	Normal	Normal	Normal
69	20	Male	Secondary	YES	NA	Yes	Glasses	NA	YES	NO	SOMETIME	2200	YES	Flying metal chips	YES	Sunglasses	NO	NO	YES	6/6	6/6	YES	YES	Normal	Normal	Normal	Normal	NO	NO	Normal	Normal	Normal	Normal	Pterygium	Normal	Normal	Normal	Normal	Clear	Clear	Normal	Normal	Normal	Normal
70	29	Male	Secondary	YES	NA	Yes	Glasses	NA	YES	NO	SOMETIME	2200	YES	Flying metal chips	YES	Sunglasses	NO	NO	YES	6/6	6/6	YES	YES	Normal	Normal	Normal	Normal	YES	YES	Normal	Normal	Normal	Normal	Injection	Opacity	Opacity	Normal	Normal	Clear	Clear	Normal	Normal	Normal	Normal
71	39	Male	Highersecondary	YES	NA	Yes	Glasses	NA	YES	NO	SOMETIME	2200	NO	NA	NA	Sunglasses	NO	NO	NO	6/6	6/6	YES	YES	Normal	Normal	Normal	Normal	NO	NO	Normal	Normal	Normal	Normal	Normal	Normal	Normal	Normal	Normal	Clear	Clear	Normal	Normal	Normal	Normal
72	33	Female	Primary	NO	Not necessary	No	none	Use of eye PPE not mandatory	YES	YES	MOST OF THE TIME	2200	NO	NA	NA	Sunglasses	NO	NO	NO	6/6	6/6	YES	YES	Normal	Normal	Normal	Normal	NO	NO	Normal	Normal	Normal	Normal	Normal	Normal	Normal	Normal	Normal	Clear	Clear	Normal	Normal	Normal	Normal
73	43	Male	Primary	NO	Not necessary	No	none	Feels uncomfortable	YES	YES	MOST OF THE TIME	2200	NO	NA	NA	Sunglasses	YES	YES	NO	6/6	6/6	YES	YES	Normal	Normal	Normal	Normal	YES	YES	Normal	Normal	Normal	Normal	Normal	Opacity	Normal	Normal	Normal	Clear	Clear	Normal	Normal	Normal	Normal
74	63	Female	Primary	NO	Not necessary	No	none	Use of eye PPE not mandatory	NO	YES	MOST OF THE TIME	2200	NO	NA	NA	Sunglasses	YES	YES	NO	6/6	6/6	YES	YES	Normal	Normal	Myopia	Myopia	YES	YES	Normal	Normal	Normal	Injection	Injection	Normal	Normal	Normal	Normal	Clear	Clear	Normal	Normal	Normal	Normal
75	32	Male	Highersecondary	NO	Not necessary	No	none	Use of eye PPE not mandatory	YES	YES	MOST OF THE TIME	2200	NO	NA	NA	Sunglasses	NO	NO	NO	6/9	6/6	YES	YES	Normal	Normal	Myopia	Myopia	NO	NO	Normal	Normal	Normal	Normal	Normal	Normal	Normal	Normal	Normal	Clear	Clear	Normal	Normal	Normal	Normal
76	22	Male	Secondary	NO	Not necessary	No	none	Use of eye PPE not mandatory	YES	YES	MOST OF THE TIME	2200	NO	NA	NA	Sunglasses	NO	NO	NO	6/6	6/6	YES	YES	Normal	Normal	Normal	Normal	NO	NO	Normal	Normal	Normal	Injection	Injection	Normal	Normal	Normal	Normal	Clear	Clear	Normal	Normal	Normal	Normal
77	67	Male	Primary	NO	Not necessary	Yes	Glasses	NA	YES	YES	MOST OF THE TIME	2200	YES	Flying metal chips	YES	Sunglasses	YES	YES	YES	6/9	6/9	YES	YES	Normal	Normal	Hypermetropia	Hypermetropia	YES	YES	Normal	Normal	Normal	Normal	Pterygium	Normal	Opacity	Normal	Normal	Clear	Clear	Normal	Normal	Normal	Normal
78	18	Male	Secondary	YES	NA	Yes	Glasses	NA	YES	YES	MOST OF THE TIME	2200	YES	Others	YES	Sunglasses	NO	NO	YES	6/6	6/6	YES	YES	Normal	Normal	Normal	Normal	NO	NO	Normal	Normal	Normal	Normal	Normal	Opacity	Normal	Normal	Normal	Clear	Clear	Normal	Normal	Normal	Normal
79	47	Female	Secondary	NO	Not necessary	No	none	Low risk of task	YES	YES	NO	2200	NO	NA	NA	Sunglasses	YES	NO	NO	6/6	6/6	YES	YES	Normal	Normal	Normal	Normal	YES	YES	Normal	Normal	Normal	Normal	Normal	Normal	Normal	Normal	Normal	Clear	Clear	Normal	Normal	Normal	Normal
80	19	Male	Secondary	YES	NA	Yes	Glasses	NA	YES	YES	MOST OF THE TIME	2200	YES	Flying metal chips	NO	Sunglasses	NO	NO	YES	6/6	6/6	YES	YES	Normal	Normal	Normal	Normal	NO	NO	Normal	Normal	Normal	Injection	Injection	Opacity	Normal	Normal	Normal	Clear	Clear	Normal	Normal	Normal	Normal
81	26	Male	Secondary	YES	NA	Yes	Glasses	NA	YES	YES	MOST OF THE TIME	2200	NO	NA	NA	Sunglasses	NO	NO	NO	6/6	6/6	YES	YES	Normal	Normal	Normal	Normal	NO	NO	Normal	Normal	Normal	Normal	Normal	Opacity	Opacity	Normal	Normal	Clear	Clear	Normal	Normal	Normal	Normal
82	36	Male	No formal Education	YES	NA	YES	Glasses	NA	YES	YES	MOST OF THE TIME	2200	YES	Flying metal chips	YES	Others	YES	NO	YES	6/6	6/6	YES	YES	Normal	Normal	Normal	Normal	NO	NO	Normal	Normal	Normal	pinguecula	pinguecula	Normal	Normal	Normal	Normal	Clear	Clear	Normal	Normal	Normal	Normal
83	31	Male	Highersecondary	YES	NA	Yes	Eye Shields	NA	YES	YES	MOST OF THE TIME	2200	YES	Flying metal chips	YES	Sunglasses	NO	NO	YES	6/6	6/6	YES	YES	Normal	Normal	Normal	Normal	NO	NO	Normal	Normal	Normal	pinguecula	pinguecula	Normal	Normal	Normal	Normal	Clear	Clear	Normal	Normal	Normal	Normal
84	18	Male	Secondary	YES	NA	Yes	Glasses	NA	YES	YES	MOST OF THE TIME	2200	YES	Flying metal chips	NO	Sunglasses	NO	NO	YES	6/6	6/6	YES	YES	Normal	Normal	Normal	Normal	NO	NO	Normal	Normal	Normal	Injection	Injection	Opacity	Normal	Normal	Normal	Clear	Clear	Normal	Normal	Normal	Normal
85	41	Male	Highersecondary	YES	NA	Yes	Glasses	NA	YES	NO	NO	2200	YES	Flames	YES	Sunglasses	NO	NO	YES	6/6	6/12	YES	YES	Normal	Normal	Normal	Myopia	YES	YES	Normal	Normal	Normal	Pterygium	Normal	Opacity	Normal	Normal	Normal	Clear	Clear	Normal	Normal	Normal	Normal
86	29	Male	Primary	YES	NA	Yes	Glasses	NA	YES	NO	MOST OF THE TIME	2200	NO	NA	NA	Sunglasses	NO	NO	NO	6/6	6/6	YES	YES	Normal	Normal	Normal	Normal	NO	NO	Normal	Normal	Normal	pinguecula	pinguecula	Opacity	Normal	Normal	Normal	Clear	Clear	Normal	Normal	Normal	Normal
87	34	Male	Highersecondary	YES	NA	Yes	Glasses	NA	YES	NO	SOMETIME	2200	NO	NA	NA	Sunglasses	NO	NO	NO	6/6	6/6	YES	YES	Normal	Normal	Normal	Normal	NO	NO	Normal	Normal	Normal	Normal	Normal	Opacity	Opacity	Normal	Normal	Clear	Clear	Normal	Normal	Normal	Normal
88	36	Male	Highersecondary	YES	NA	Yes	Glasses	NA	YES	NO	SOMETIME	2200	NO	NA	NA	Sunglasses	NO	NO	NO	6/6	6/6	YES	YES	Normal	Normal	Normal	Normal	NO	NO	Normal	Normal	Normal	Normal	Normal	Normal	Normal	Normal	Normal	Clear	Clear	Normal	Normal	Normal	Normal
89	62	Female	No formal Education	YES	NA	Yes	Glasses	NA	YES	NO	SOMETIME	2200	NO	NA	NA	Sunglasses	NO	NO	NO	6/9	6/9	YES	YES	Normal	Normal	Myopia	Myopia	YES	YES	Normal	Normal	Normal	Normal	Normal	Normal	Normal	Normal	Normal	Clear	Clear	Normal	Normal	Normal	Normal
90	34	Male	Highersecondary	YES	NA	Yes	Glasses	NA	YES	NO	MOST OF THE TIME	2200	YES	Flames	YES	Sunglasses	NO	NO	YES	6/6	6/6	YES	YES	Normal	Normal	Normal	Normal	NO	NO	Normal	Normal	Normal	Normal	Normal	Normal	Normal	Normal	Normal	Clear	Clear	Normal	Normal	Normal	Normal
91	65	Male	Primary	YES	NA	Yes	Glasses	NA	YES	NO	MOST OF THE TIME	2200	YES	Flying metal chips	YES	Sunglasses	NO	NO	YES	6/9	6/9	YES	YES	Normal	Normal	Normal	Normal	YES	YES	Normal	Normal	Normal	Normal	Normal	Opacity	Opacity	Normal	Normal	Clear	Clear	Normal	Normal	Normal	Normal
92	38	Male	Primary	YES	NA	Yes	Glasses	NA	YES	NO	NO	2200	YES	Flying metal chips	YES	Sunglasses	NO	NO	YES	6/6	6/6	YES	YES	Normal	Normal	Normal	Normal	NO	NO	Normal	Normal	Normal	Normal	Normal	Opacity	Opacity	Normal	Normal	Clear	Clear	Normal	Normal	Normal	Normal
93	23	Male	No formal Education	YES	NA	Yes	Glasses	NA	YES	NO	NO	2200	YES	Flames	YES	Sunglasses	NO	NO	YES	6/6	6/6	YES	YES	Normal	Normal	Normal	Normal	NO	NO	Normal	Normal	Normal	Normal	Normal	Normal	Normal	Normal	Normal	Clear	Clear	Normal	Normal	Normal	Normal
94	22	Male	Secondary	YES	NA	Yes	Glasses	NA	YES	NO	SOMETIME	2200	YES	Flames	YES	Sunglasses	NO	NO	YES	6/6	6/6	YES	YES	Normal	Normal	Normal	Normal	NO	NO	Normal	Normal	Normal	Normal	Normal	Opacity	Normal	Normal	Normal	Clear	Clear	Normal	Normal	Normal	Normal
95	20	Male	Secondary	YES	NA	Yes	Glasses	NA	YES	NO	SOMETIME	2200	YES	Flames	YES	Sunglasses	NO	NO	YES	6/6	6/6	YES	YES	Normal	Normal	Normal	Normal	NO	NO	Normal	Normal	Normal	Normal	Normal	Normal	Normal	Normal	Normal	Clear	Clear	Normal	Normal	Normal	Normal
96	26	Male	Secondary	YES	NA	Yes	Glasses	NA	YES	NO	NO	2200	YES	Flying metal chips	NO	Sunglasses	NO	NO	YES	6/6	6/6	YES	YES	Normal	Normal	Normal	Normal	NO	NO	Normal	Normal	Normal	Normal	Normal	Normal	Normal	Normal	Normal	Clear	Clear	Normal	Normal	Normal	Normal
97	22	Male	Secondary	YES	NA	Yes	Glasses	NA	YES	NO	NO	2200	YES	Flames	YES	Sunglasses	NO	NO	YES	6/6	6/6	YES	YES	Normal	Normal	Normal	Normal	NO	NO	Normal	Normal	Normal	Normal	Normal	Normal	Normal	Normal	Normal	Clear	Clear	Normal	Normal	Normal	Normal
98	44	Male	Secondary	YES	NA	Yes	Glasses	NA	YES	NO	SOMETIME	2200	NO	NA	NA	Sunglasses	NO	NO	NO	6/6	6/6	YES	YES	Normal	Normal	Normal	Normal	YES	YES	Normal	Normal	Normal	Normal	Normal	Normal	Normal	Normal	Normal	Clear	Clear	Normal	Normal	Normal	Normal
99	56	Male	Highersecondary	YES	NA	Yes	Glasses	NA	YES	NO	MOST OF THE TIME	2200	YES	Flames	YES	Sunglasses	NO	NO	YES	6/6	6/6	YES	YES	Normal	Normal	Normal	Normal	YES	YES	Normal	Normal	Normal	Normal	Normal	Normal	Normal	Normal	Normal	Clear	Clear	Normal	Normal	Normal	Normal
100	23	Male	Secondary	NO	Not necessary	Yes	Glasses	NA	YES	NO	NO	2200	YES	Flames	YES	Sunglasses	NO	NO	YES	6/6	6/6	YES	YES	Normal	Normal	Normal	Normal	NO	NO	Normal	Normal	Normal	Normal	Injection	Opacity	Opacity	Normal	Normal	Clear	Clear	Normal	Normal	Normal	Normal
101	23	Male	No formal Education	YES	NA	Yes	Glasses	NA	YES	YES	MOST OF THE TIME	2200	NO	NA	NA	Sunglasses	NO	NO	NO	6/6	6/6	YES	YES	Normal	Normal	Normal	Normal	NO	NO	Normal	Normal	Normal	Injection	Injection	Normal	Normal	Normal	Normal	Clear	Clear	Normal	Normal	Normal	Normal
102	20	Male	Highersecondary	YES	NA	Yes	Glasses	NA	YES	NO	NO	2200	NO	NA	NA	Sunglasses	NO	NO	NO	6/6	6/6	YES	YES	Normal	Normal	Normal	Normal	NO	NO	Normal	Normal	Normal	Normal	Normal	Normal	Normal	Normal	Normal	Clear	Clear	Normal	Normal	Normal	Normal
103	26	Male	Secondary	YES	NA	Yes	Glasses	NA	YES	YES	MOST OF THE TIME	2200	YES	Flying metal chips	YES	Sunglasses	NO	NO	YES	6/6	6/6	YES	YES	Normal	Normal	Normal	Normal	YES	YES	Normal	Normal	Normal	Normal	Normal	Opacity	Opacity	Normal	Normal	Clear	Clear	Normal	Normal	Normal	Normal
104	48	Male	Primary	YES	NA	Yes	Glasses	NA	YES	YES	SOMETIME	2200	NO	NA	NA	Sunglasses	YES	NO	NO	6/6	6/6	YES	YES	Normal	Normal	Normal	Normal	YES	YES	Normal	Normal	Normal	Normal	Normal	Normal	Normal	Normal	Normal	Clear	Clear	Normal	Normal	Normal	Normal
105	27	Male	Primary	NO	Not necessary	No	none	Use of eye PPE not mandatory	YES	YES	SOMETIME	2200	YES	Flying metal chips	NO	Sunglasses	NO	NO	YES	6/6	6/6	YES	YES	Normal	Normal	Normal	Normal	NO	NO	Normal	Normal	Normal	Normal	Normal	Normal	Normal	Normal	Normal	Clear	Clear	Normal	Normal	Normal	Normal
106	28	Male	Primary	YES	NA	Yes	Glasses	NA	YES	YES	NO	2400	YES	Flying metal chips	YES	Sunglasses	NO	NO	YES	6/6	6/6	YES	YES	Normal	Normal	Normal	Normal	NO	NO	Normal	Normal	Normal	Normal	Normal	Normal	Normal	Normal	Normal	Clear	Clear	Normal	Normal	Normal	Normal
107	52	Male	Primary	YES	NA	Yes	Glasses	NA	YES	NO	NO	2772	YES	Flames	YES	Sunglasses	NO	NO	YES	6/6	6/6	YES	YES	Normal	Normal	Normal	Normal	YES	YES	Normal	Normal	Normal	Normal	Normal	Normal	Normal	Normal	Normal	Clear	Clear	Normal	Normal	Normal	Normal
108	31	Male	No formal Education	YES	NA	Yes	Glasses	NA	YES	YES	NO	2779	YES	Flames	YES	Sunglasses	NO	NO	YES	6/6	6/6	YES	YES	Normal	Normal	Normal	Normal	NO	NO	Normal	Normal	Normal	Normal	Normal	Opacity	Normal	Normal	Normal	Clear	Clear	Normal	Normal	Normal	Normal
109	25	Male	Secondary	YES	NA	Yes	Glasses	NA	YES	NO	NO	3000	YES	Flames	YES	Sunglasses	NO	NO	YES	6/6	6/6	YES	YES	Normal	Normal	Normal	Normal	NO	NO	Normal	Normal	Normal	Normal	Normal	Normal	Normal	Normal	Normal	Clear	Clear	Normal	Normal	Normal	Normal
110	45	Male	Secondary	YES	NA	Yes	Glasses	NA	YES	NO	NO	3000	YES	Flying metal chips	YES	Sunglasses	YES	NO	YES	6/6	6/6	YES	YES	Normal	Normal	Normal	Normal	YES	YES	Normal	Normal	Normal	Normal	Normal	Normal	Normal	Normal	Normal	Clear	Clear	Normal	Normal	Normal	Normal
111	31	Male	Primary	YES	NA	Yes	Glasses	NA	YES	YES	SOMETIME	3064	YES	Flying metal chips	YES	Sunglasses	NO	NO	YES	PL	6/6	YES	YES	Low	Normal	Not applicable	Normal	NO	NO	Phthisis	Normal	Normal	Normal	Normal	Opacity	Normal	Normal	Others	Clear	Clear	Normal	Normal	Normal	Normal
